# Supplementary material for: Scaling Up Diarrhea Prevention and Treatment Interventions: A Lives Saved Tool Analysis
Source: PLoS Med. 2011 Mar 22;8(3):e1000428. doi: 10.1371/journal.pmed.1000428 (PMC3062532; doi:10.1371/journal.pmed.1000428)
Supplement: Table S1 — Web appendix. (0.04 MB XLSX) [file pmed.1000428.s001.xlsx]

## Sheet: AllotherIndicators
		Improved water*			Treated water**			Improved sanitation*			Hand washing***			ORS†			Antibiotics Dysentary††			Zinc supplementation†††			Rotavirus Vaccination‡			Vitamin A supplementation‡‡
Region	Country	Baseline	Conservative	Ambitious	Baseline	Conservative	Ambitious	Baseline	Conservative	Ambitious	Baseline	Conservative	Ambitious	Baseline	Conservative	Ambitious	Baseline	Conservative	Ambitious	Baseline	Conservative	Ambitious	Baseline	Conservative	Ambitious	Baseline	Conservative	Ambitious
ROSA	Afghanistan	48.2667	86	99	3.6	30	70	36.8	67	75	17	35	55	29.6	75	90	16	75	90	0	50	90	0	50	90	96	96	96
ESARO	Angola	50	75	99	20	30	70	57	67	75	17	35	55	39.9	75	90	19.9	75	90	0	50	90	0	50	90	82	90	90
CEE/CIS	Azerbaijan	80	86	99	50	50	70	45	67	75	17	35	55	10.1	75	90	5	75	90	0	50	90	0	50	90	90	na	na
ROSA	Bangladesh	80	86	99	6	30	70	51	67	75	17	35	55	76.5	76.5	90	21.5	75	90	22.5	50	90	0	50	90	97	97	97
WCARO	Benin	74.9437	75	99	11.9719	30	70	12.1126	67	75	17	35	55	23.3	75	90	11.7	75	90	0	50	90	0	50	90	52	90	90
TACRO	Bolivia	86.3096	86	99	77.4503	77	77	25.1501	67	75	17	35	55	28.8	75	90	30.9	75	90	0	50	90	0	50	90	45	90	90
ESARO	Botswana	95.122	95	99	62	62	70	60	67	75	17	35	55	48.9	75	90	24.4	75	90	0	50	90	0	50	90	15	90	90
TACRO	Brazil	97	97	99	91	91	91	80	80	80	17	35	55	56	75	90	25	75	90	0	50	90	71	71	90	0	90	90
WCARO	Burkina Faso	75.803	76	99	4.10319	30	70	11.1689	67	75	17	35	55	16.5	75	90	31.4	75	90	0	50	90	0	50	90	100	100	100
ESARO	Burundi	72.44	75	99	6	30	70	46.14	67	75	17	35	55	38.1	75	90	26.2	75	90	0	50	90	0	50	90	80	90	90
EAPRO	Cambodia	61.2041	86	99	16	30	70	28.5153	67	75	17	35	55	21.1	75	90	12	75	90	0	50	90	0	50	90	88	90	90
WCARO	Cameroon	74	75	99	14.5966	30	70	47.0188	67	75	17	35	55	12.9	75	90	38	75	90	0	50	90	0	50	90	92	92	92
WCARO	CAR	66.8724	75	99	2.38265	30	70	33.6939	67	75	17	35	55	17.2	75	90	39.4	75	90	0	50	90	0	50	90	68	90	90
WCARO	Chad	49.5333	75	99	4.86667	30	70	9.13333	67	75	17	35	55	15.1	75	90	11.8	75	90	0	50	90	0	50	90	0	90	90
EAPRO	China	89.4597	89	99	82.52	83	83	55.1876	67	75	13	35	55	29	75	90	33	75	90	0	50	90	0	50	90	0	90	90
WCARO	Congo	71	75	99	28	30	70	30	67	75	17	35	55	18.2	75	90	21.9	75	90	0	50	90	0	50	90	10	90	90
WCARO	Cote d'Ivoire	79.8124	80	99	39.7842	40	70	23.2814	67	75	17	35	55	14.1	75	90	19.2	75	90	0	50	90	0	50	90	90	90	90
MENA	Djibouti	92.1786	92	99	72.1276	72	72	55.9745	67	75	17	35	55	49.1	75	90	42.5	75	90	0	50	90	0	50	90	86	94	94
EAPRO	DPR Korea	100	100	100	77	77	77	59	67	75	17	35	55	35	75	90	33	75	90	0	50	90	0	50	90	85	95	95
WCARO	DR Congo	45.6684	75	99	9.10204	30	70	22.7704	67	75	17	35	55	30.8	75	90	20.9	75	90	0	50	90	0	50	90	98	98	98
MENA	Egypt	98.84	99	99	92.02	92	92	94.4	94	94	17	35	55	33.5	75	90	73.3	75	90	0.8	50	90	0	50	90	68	90	90
WCARO	Equitorial Guinea	43	75	99	6	30	70	51	67	75	17	35	55	36	75	90	18	75	90	0	50	90	0	50	90	0	90	90
ESARO	Eritrea	61	75	99	9	30	70	13.7333	67	75	17	35	55	44.7	75	90	22.4	75	90	0	50	90	0	50	90	49	90	90
ESARO	Ethiopia	38	75	99	6.91557	30	70	11.6667	67	75	17	35	55	19.9	75	90	4.9	75	90	0	50	90	0	50	90	88	90	90
WCARO	Gabon	87	87	99	43	43	70	32.9	67	75	17	35	55	24.8	75	90	23.9	75	90	0	50	90	0	50	90	0	90	90
WCARO	Gambia	92	92	99	32.9343	33	70	66.8724	67	75	17	35	55	40.7	75	90	61.3	75	90	0	50	90	0	50	90	28	90	90
WCARO	Ghana	82	82	99	17.0929	30	70	13	67	75	3	35	55	44.5	75	90	32.9	75	90	0	50	90	0	50	90	24	90	90
TACRO	Guatemala	94.0844	94	99	81.1689	81	81	80.878	81	81	17	35	55	30.4	75	90	15.2	75	90	0	50	90	0	50	90	20	90	90
WCARO	Guinea	70.9625	75	99	9.57786	30	70	18.9625	67	75	17	35	55	33.1	75	90	17.3	75	90	0	50	90	0	50	90	94	94	94
WCARO	Guinea-Bissau	60.5408	75	99	8.87805	30	70	21.0765	67	75	17	35	55	26.2	75	90	41.9	75	90	0	50	90	0	50	90	66	90	90
TACRO	Haiti	62.6811	86	99	11.6529	30	70	17.0765	67	75	17	35	55	40.3	75	90	4.6	75	90	0	50	90	0	50	90	34	90	90
ROSA	India	87.8667	88	99	22.0469	30	70	31	67	75	42	35	55	26	75	90	13	75	90	0	50	90	0	50	90	53	90	90
EAPRO	Indonesia	80.3152	86	99	22.5591	30	70	52.1595	67	75	17	35	55	34.7	75	90	33	75	90	0	50	90	0	50	90	86	90	90
MENA	Iraq	79.3827	86	99	76.102	76	76	72.6939	73	75	17	35	55	30.7	75	90	82	82	90	0	50	90	0	50	90	0	90	90
ESARO	Kenya	58.8968	75	99	18.7842	30	70	30.9719	67	75	17	35	55	29.2	75	90	22	75	90	0	50	90	0	50	90	27	90	90
EAPRO	Laos	56.8724	75	99	19.5918	30	70	53	67	75	17	35	55	30.7	75	90	52.1	75	90	0	50	90	0	50	90	69	90	90
ESARO	Lesotho	85	85	99	19	30	70	12	67	75	17	35	55	41.9	75	90	27.2	75	90	0	50	90	0	50	90	38	90	90
WCARO	Liberia	68	75	99	2	30	70	17	67	75	17	35	55	53.1	75	90	48.7	75	90	0	50	90	0	50	90	85	90	90
ESARO	Madagascar	41.2	75	99	7	30	70	11.4	67	75	4	35	55	12.4	75	90	20	75	90	0	50	90	0	50	90	97	97	97
ESARO	Malawi	80.4409	80	99	7	30	70	56.2064	67	75	17	35	55	63.1	75	90	29.5	75	90	0	50	90	0	50	90	95	95	95
WCARO	Mali	55.7842	75	99	11.6248	30	70	36.3752	67	75	17	35	55	14	75	90	7	75	90	0	50	90	0	50	90	97	97	97
WCARO	Mauritania	49	75	99	22	30	70	26	67	75	17	35	55	22.2	75	90	24	75	90	0	50	90	0	50	90	87	90	90
TACRO	Mexico	94.2158	94	99	87.3752	87	87	84.9625	85	85	17	35	55	4.4	75	90	15	75	90	0	50	90	0	50	90	63	90	90
MENA	Morocco	81.2	81	99	57.9437	58	70	69.0667	69	75	17	35	55	22.9	75	90	17.3	75	90	0	50	90	0	50	90	43	90	90
ESARO	Mozambique	47.102	75	99	8.05102	30	70	16.6429	67	75	17	35	55	48.5	75	90	15.1	75	90	0	50	90	0	50	90	83	90	90
EAPRO	Myanmar	71.1667	75	99	6.16667	30	70	81	81	81	17	35	55	44.9	75	90	18.4	75	90	0	50	90	0	50	90	94	94	94
ROSA	Nepal	92.1782	92	99	18.6717	30	70	31.8499	67	75	17	35	55	29.3	75	90	25.1	75	90	0	50	90	0	50	90	93	93	93
WCARO	Niger	47.6154	75	99	7.02814	30	70	9.20638	67	75	17	35	55	17.6	75	90	9	75	90	0	50	90	0	50	90	92	92	92
WCARO	Nigeria	58.3189	75	99	6.37523	30	70	31.6154	67	75	17	35	55	18.2	75	90	46.4	75	90	0	50	90	0	50	90	74	90	90
ROSA	Pakistan	89.8124	90	99	33.197	33	70	45	67	75	17	35	55	41.1	75	90	50.3	75	90	0	50	90	0	50	90	97	97	97
TACRO	Peru	82.0938	86	99	70.1313	70	70	68.2064	68	75	14	35	55	28.1	75	90	28	75	90	0	50	90	0	50	90	0	90	90
EAPRO	Philippines	91.1126	91	99	47.9343	48	70	76.2158	76	76	17	35	55	42.4	75	90	36	75	90	0	50	90	0	50	90	86	90	90
EAPRO	Papua New Guinea	39.8724	86	99	9.64286	30	70	45.2041	67	75	17	35	55	30	75	90	30	75	90	0	50	90	0	50	90	7	90	90
ESARO	Rwanda	65.3471	75	99	3.69043	30	70	54.0281	67	75	17	35	55	21.3	75	90	12.8	75	90	0	50	90	0	50	90	76	90	90
WCARO	Senegal	69.0375	75	99	38.1595	38	70	51.0094	67	75	23	35	55	15	75	90	20.3	75	90	0	50	90	0	50	90	90	94	94
WCARO	Sierra Leone	49.2041	75	99	6	30	70	12.8469	67	75	17	35	55	51.5	75	90	45	75	90	0	50	90	0	50	90	12	90	90
ESARO	Somalia	30	75	99	19.4082	30	70	23	67	75	17	35	55	9.1	75	90	32.4	75	90	0	50	90	0	50	90	100	100	100
ESARO	South Africa	90.7449	91	99	66.6684	67	70	76.6939	77	77	17	35	55	40	75	90	32.4	75	90	0	50	90	0	50	90	39	90	90
MENA	Sudan	57.3752	75	99	28	30	70	33.9812	67	75	17	35	55	58.3	75	90	45	75	90	0	50	90	0	50	90	67	90	90
ESARO	Swaziland	69	75	99	31.5153	32	70	54.6173	67	75	17	35	55	85.5	85.5	90	24	75	90	0	50	90	0	50	90	44	90	90
CEE/CIS	Tajikistan	69.5663	86	99	40	40	70	93.949	94	94	17	35	55	48.4	75	90	40.6	75	90	0	50	90	0	50	90	na	na	na
ESARO	Tanzania	53.8218	75	99	8.15947	30	70	24	67	75	13	35	55	53.9	75	90	22	75	90	0	50	90	0	50	90	93	93	93
WCARO	Togo	59.9062	75	99	5.70919	30	70	12	67	75	17	35	55	11.1	75	90	25.6	75	90	0	50	90	0	50	90	64	90	90
CEE/CIS	Turkmenistan	71	75	99	45	45	70	95	95	95	17	35	55	46.7	75	90	50	75	90	0	50	90	0	50	90	0	na	na
ESARO	Uganda	64	75	99	3	30	70	47	67	75	14	35	55	39.6	75	90	47.2	75	90	0	50	90	0	50	90	67	90	90
MENA	Yemen	61.9235	75	99	28.3571	30	70	51.8968	67	75	17	35	55	32.7	75	90	37.9	75	90	0	50	90	0	50	90	47	90	90
ESARO	Zambia	59.6717	75	99	13.576	30	70	49	67	75	17	35	55	59.9	75	90	14	75	90	0	50	90	0	50	90	96	96	96
ESARO	Zimbabwe	82.2251	82	99	36.4597	36	70	44.1595	67	75	17	35	55	5.6	75	90	7.9	75	90	0	50	90	0	50	90	20	90	90
* Data from JMP 2010
** Used piped water values from the JMP 2010 report
***Estimates based on work Curtis et al. Curtis VA, Danquah LO, Aunger RV. Planned, motivated and habitual hygiene behaviour: an eleven country review. Health Education Review 2009; 24: 655-673.
† Most recent DHS/MICS. Defined as percent of children with diarrhea in the past 2 weeks who were treated with ORS or prepackaged ORS solutions.
†† Most recent DHS/MICS. Assumed to be the same as percent of children with symptoms suggestive of pneumonia treated with an antibiotic.
††† Most recent DHS/MICS. Defined as percent of children with diarrhea in the past 2 weeks treated with zinc. If this data was not collected in the Survey, 0 was the default value.
‡ Estimates from WHO/UNICEF estimates of national immunization coverage. 2010 3/19/2010; Available from: http://www.who.int/immunization_monitoring/routine/immunization_coverage/en/index4.html.
‡‡ UNICEF 2008 value or most recent. Countries listed as na are considered not to be Vitamin A deficient according to the Lancet Nutrition series and were excluded from the analysis.

## Sheet: Breastfeeding
	<1 EBF			<1 Predominant			<1 Partial			1-5 EBF			1-5 Predominant			1-5 Partial			6-11 Any Breast Milk			12-23 Any Breast milk
Breastfeeding Data*	Baseline	Ambitious	Universal	Baseline	Ambitious	Universal	Baseline	Ambitious	Universal	Baseline	Ambitious	Universal	Baseline	Ambitious	Universal	Baseline	Ambitious	Universal	Baseline	Ambitious	Universal	Baseline	Ambitious	Universal
Afghanistan	93	93	93	5	5	5	1	1	1	83	83	90	8	8	5	5	5	0	85	90	95	69.3	75	85
Angola	17	70	90	42.6	10	5	36.5	10	0	5.6	70	90	31.3	10	5	59.5	10	0	93.5	93.5	95	72.9	75	85
Azerbaijan	22.6	70	90	39.8	10	5	27.3	10	0	2.4	70	90	24.4	10	5	44.9	10	0	40.5	90	95	25.3	75	85
Bangladesh	62.5	70	90	7.98	10	5	28.66	10	0	42.73	70	90	8.99	10	5	47.66	10	0	96.51	96.51	96.51	93.1	93.1	93.1
Benin	57.5	70	90	21.5	10	5	20.4	10	0	18.7	70	90	25.5	10	5	55.1	10	0	99.3	99.3	99.3	86.9	86.9	86.9
Bolivia	61.7	70	90	36.3	10	5	0.1	10	0	34.6	70	90	26.2	10	5	35.6	10	0	92.1	92.1	95	73.8	75	85
Botswana	49	70	90	25.3	10	5	20.5	10	0	10.1	70	90	18.1	10	5	63.5	10	0	93.1	93.1	95	51.5	75	85
Brazil	57.8	70	90	3.6	10	5	35	10	0	11.2	70	90	6.3	10	5	42.6	10	0	41.5	90	95	21.8	75	85
Burkina Faso	18.2	70	90	70.1	10	5	10.4	10	0	16.1	70	90	68.5	10	5	15.4	10	0	99.8	99.8	99.8	94.6	94.6	94.6
Burundi	78.4	78.4	90	20.5	20.5	5	1.1	1.1	0	39.7	70	90	37.4	10	5	21.4	10	0	99	99	99	85.7	85.7	85.7
Cambodia	47.57	70	90	47.58	10	5	4.53	10	0	40.66	70	90	37.07	10	5	20.83	10	0	95.04	95.04	95.04	78.7	78.7	85
Cameroon	37.5	70	90	43.6	10	5	18.1	10	0	10.7	70	90	27.8	10	5	60	10	0	95.4	95.4	95.4	47	75	85
CAR	34.6	70	90	50	10	5	14.2	10	0	8.3	70	90	27.9	10	5	61.6	10	0	97.8	97.8	97.8	72.8	75	85
Chad	1.1	70	90	86.3	10	5	11.9	10	0	2.4	70	90	47.4	10	5	50.2	10	0	98.4	98.4	98.4	85.5	85.5	85.5
China	77	70	90	15	10	5	8	10	0	51	70	90	30	10	5	19	10	0	100	100	100	20	75	85
Congo	33.7	70	90	55.1	10	5	11.2	10	0	9.6	70	90	30.1	10	5	57.2	10	0	92.9	92.9	95	56.1	75	85
Cote d'Ivoire	13.8	70	90	60.3	10	5	23.9	10	0	7.2	70	90	50.5	10	5	40	10	0	95.9	95.9	95.9	69.1	75	85
Djibouti	5	70	90	82	10	5	6	10	0	2	70	90	78	10	5	8	10	0	70	90	95	35	75	85
DPR Korea	77	77	90	15	15	5	8	8	0	51	70	90	30	10	5	19	10	0	100	100	100	20	75	85
DR Congo	40.74	70	90	35.32	10	5	23.85	10	0	15.6	70	90	13.06	10	5	70.85	10	0	99.01	99.01	99.01	72.3	75	85
Egypt	67.4	70	90	21.6	10	5	9.2	10	0	7.8	70	90	33.7	10	5	54	10	0	86.8	90	95	52.6	75	85
Equitorial Guinea	6.9	70	90	78.2	10	5	3	10	0	2.1	70	90	50.4	10	5	30.3	10	0	74	90	95	13.7	75	85
Eritrea	79.4	70	90	18.3	10	5	2.3	10	0	25.8	70	90	53.9	10	5	20.2	10	0	97.9	97.9	97.9	77.6	77.6	85
Ethiopia	78.1	78.1	90	12.17	12.17	5	8.52	8.52	0	35.71	70	90	30.33	10	5	32.3	10	0	98.87	98.87	98.87	90.5	90.5	90.5
Gabon	6.9	70	90	78.2	10	5	3	10	0	2.1	70	90	50.4	10	5	30.3	10	0	74	90	95	13.7	75	85
Gambia	45.82	70	90	48.28	10	5	1.72	10	0	21.36	70	90	47.59	10	5	29.74	10	0	96.91	96.91	96.91	76.1	76.1	85
Ghana	84.3	84.3	90	9.4	9.4	5	6.3	6.3	0	49.4	70	90	17.1	10	5	32.2	10	0	97.1	97.1	97.1	76.2	76.2	85
Guatemala	56.8	70	90	2.1	10	5	40.5	10	0	27.3	70	90	2.3	10	5	67.8	10	0	90.5	90.5	95	61	75	85
Guinea	28.42	70	90	45.27	10	5	25.03	10	0	22.54	70	90	43.77	10	5	32.49	10	0	98.61	98.61	98.61	83.8	83.8	85
Guinea-Bissau	54.62	70	90	41.39	10	5	2.91	10	0	18.55	70	90	49.91	10	5	27.11	10	0	96.57	96.57	96.57	75.25	75.25	85
Haiti	45.1	70	90	26.3	10	5	27.5	10	0	9.8	70	90	22.6	10	5	67.3	10	0	93.5	93.5	95	53.9	75	85
India	69	70	90	18.8	10	5	9.5	10	0	27.6	70	90	32	10	5	38.8	10	0	93.7	93.7	95	82.3	82.3	85
Indonesia	64	70	90	4.2	10	5	27.8	10	0	17.8	70	90	13.2	10	5	59.3	10	0	86.2	90	95	68.2	75	85
Iraq	40.84	70	90	31.6	10	5	24.69	10	0	28.2	70	90	13.85	10	5	46.49	10	0	74.3068	90	95	40.2	75	85
Kenya	29.3	70	90	39.4	10	5	30.5	10	0	2.6	70	90	8.4	10	5	88.9	10	0	96.6	96.6	96.6	74.9	75	85
Laos	34.96	70	90	59.75	10	5	3.76	10	0	14.61	70	90	70.36	10	5	10.25	10	0	95.36	95.36	95.36	56	75	85
Lesotho	26.35	70	90	12.52	10	5	61.14	10	0	15.27	70	90	5.8	10	5	75.02	10	0	90.9	90.9	95	71.2	75	85
Liberia	37.6	70	90	46.8	10	5	10.9	10	0	18.8	70	90	39.8	10	5	40.7	10	0	96.3	96.3	96.3	67.3	75	85
Madagascar	89.6	89.6	90	7.7	7.7	5	2.7	7.7	0	48.8	70	90	18.1	10	5	32.2	10	0	97.88	97.88	97.88	82	82	85
Malawi	82.69	82.69	90	9.41	9.41	5	7.8	7.8	0	11.7	70	90	4.11	10	5	84.19	10	0	99.79	99.79	99.79	89.962	89.962	89.962
Mali	44.52	70	90	49.35	10	5	6.04	10	0	32.66	70	90	58.15	10	5	8.5	10	0	99.26	99.26	99.26	85.2	85.2	85.2
Mauritania	44.4	70	90	33.4	10	5	20.8	10	0	9	70	90	25	10	5	64.9	10	0	97.8	97.8	97.8	66.7	75	85
Mexico	53.6	70	90	0	10	5	26.7	10	0	14.7	70	90	1	10	5	47.1	10	0	49.6	90	95	21.7	75	85
Morocco	62	70	90	8.9	10	5	23	10	0	9.9	70	90	16.2	10	5	57.6	10	0	73.5	90	95	31.1	75	85
Mozambique	49.8	70	90	40	10	5	9.9	10	0	13.7	70	90	36.8	10	5	48.3	10	0	97.7	97.7	97.7	85.1	85.1	85.1
Myanmar	18.3	70	90	56	10	5	22.2	10	0	3	70	90	34.7	10	5	59.6	10	0	94.6	94.6	95	77.5	77.5	85
Nepal	82.6	82.6	90	8.18	8.18	5	9.15	9.15	0	41.35	70	90	20.15	10	5	38.45	10	0	99.56	99.56	99.56	96.7	96.7	96.7
Niger	17.7	70	90	69.8	10	5	10.6	10	0	8.4	70	90	59.2	10	5	31.6	10	0	99.5	99.5	99.5	98.4	98.4	98.4
Nigeria	20.1	70	90	52	10	5	25.4	10	0	7.2	70	90	37	10	5	52.7	10	0	95.7	95.7	95.7	64.8	75	85
Pakistan	54.6	70	90	13.9	10	5	28.6	10	0	23.1	70	90	21.9	10	5	51.6	10	0	88.9	90	95	69.3	75	85
Papua New Guinea	0	70	90	0	10	5	0	10	0	0	70	90	0	10	5	0	10	0	0	90	95	0	75	85
Peru	78.56	78.56	90	7.08	7.08	5	13.55	13.55	0	56.09	70	90	8.58	10	5	30.33	10	0	90.31	90.31	95	66.8	75	85
Philippines	52.5	70	90	19.3	10	5	15	10	0	16.1	70	90	21.1	10	5	34.9	10	0	67.2	90	95	43.1	75	85
Rwanda	96.12	96.12	96.12	1.99	1.99	1.99	1.39	1.39	1.39	72.4	72.4	90	2.98	2.98	5	24.62	24.62	0	98.8498	98.8498	98.8498	80	80	85
Senegal	31.26	70	90	48	10	5	19.49	10	0	12.35	70	90	43.78	10	5	43.11	10	0	97.47	97.47	97.47	77.2	77.2	85
Sierra Leone	10.5	70	90	80	10	5	8	10	0	7.9	70	90	43.7	10	5	43.4	10	0	89.8	90	95	66.7	75	85
Somalia	42	70	90	37	10	5	20	10	0	21	70	90	42	10	5	27	10	0	77.5	90	95	17.1	75	85
South Africa	11.2	70	90	35.5	10	5	36.5	10	0	1.3	70	90	19.9	10	5	39.2	10	0	71.7	90	95	51.1	75	85
Sudan	17.1	70	90	34.5	10	5	45.3	10	0	10.9	70	90	21.8	10	5	64	10	0	96.3	96.3	96.3	56.6	75	85
Swaziland	42.2	70	90	48.6	10	5	8.1	10	0	7.8	70	90	30.9	10	5	56.6	10	0	90.5	90.5	95	48.8	75	85
Tajikistan	33.88	70	90	63.06	10	5	2.07	10	0	7.16	70	90	67.3	10	5	21.51	10	0	88.5115	90	95	62.6	75	85
Tanzania	70	70	90	18.9	10	5	8.7	10	0	13.5	70	90	19.4	10	5	63.3	10	0	98.1	98.1	98.1	83.5	83.5	85
Togo	36.41	70	90	26.56	10	5	35.28	10	0	11.16	70	90	19.38	10	5	66.1	10	0	95.21	95.21	95.21	89.8	89.8	89.8
Turkmenistan	26.5	70	90	66.4	10	5	4.6	10	0	5.1	70	90	37.7	10	5	51.5	10	0	85.2	90	95	37.1	75	85
Uganda	83.15	83.15	90	3.35	3.35	5	12.48	12.48	0	41.17	70	90	10.8	10	5	46.56	10	0	98.55	98.55	98.55	76.6	76.6	85
Yemen	31.5	70	90	22.4	10	5	42.9	10	0	7.6	70	90	14.3	10	5	71.4	10	0	83.4	90	95	54.8	75	85
Zambia	65.2	70	90	31.3	10	5	3.4	10	0	15.2	70	90	18.9	10	5	64	10	0	99	99	99	85	85	85
Zimbabwe	40.6	70	90	23.4	10	5	34.1	10	0	14.3	70	90	8.2	10	5	74.3	10	0	99	99	99	66	75	85
*All data from the most recent DHS/MICS.

## Sheet: Table1
Country	Improved water1	Treated water2	Improved sanitation1	Hand washing3	ORS4	Antibiotics Dysentary5	Zinc for diarrhea treatment6	Rotavirus Vaccination7	Vitamin A supplementation8
Afghanistan	48.2667	3.6	36.8	17	29.6	16	0	0	96
Angola	50	20	57	17	39.9	19.9	0	0	82
Azerbaijan	80	50	45	17	10.1	5	0	0	90
Bangladesh	80	6	51	17	76.5	21.5	22.5	0	97
Benin	74.9437	11.9719	12.1126	17	23.3	11.7	0	0	52
Bolivia	86.3096	77.4503	25.1501	17	28.8	30.9	0	0	45
Botswana	95.122	62	60	17	48.9	24.4	0	0	15
Brazil	97	91	80	17	56	25	0	71	0
Burkina Faso	75.803	4.10319	11.1689	17	16.5	31.4	0	0	100
Burundi	72.44	6	46.14	17	38.1	26.2	0	0	80
Cambodia	61.2041	16	28.5153	17	21.1	12	0	0	88
Cameroon	74	14.5966	47.0188	17	12.9	38	0	0	92
CAR	66.8724	2.38265	33.6939	17	17.2	39.4	0	0	68
Chad	49.5333	4.86667	9.13333	17	15.1	11.8	0	0	0
China	89.4597	82.52	55.1876	13	29	33	0	0	0
Congo	71	28	30	17	18.2	21.9	0	0	10
Cote d'Ivoire	79.8124	39.7842	23.2814	17	14.1	19.2	0	0	90
Djibouti	92.1786	72.1276	55.9745	17	49.1	42.5	0	0	86
DPR Korea	100	77	59	17	35	33	0	0	85
DR Congo	45.6684	9.10204	22.7704	17	30.8	20.9	0	0	98
Egypt	98.84	92.02	94.4	17	33.5	73.3	0.8	0	68
Equitorial Guinea	43	6	51	17	36	18	0	0	0
Eritrea	61	9	13.7333	17	44.7	22.4	0	0	49
Ethiopia	38	6.91557	11.6667	17	19.9	4.9	0	0	88
Gabon	87	43	32.9	17	24.8	23.9	0	0	0
Gambia	92	32.9343	66.8724	17	40.7	61.3	0	0	28
Ghana	82	17.0929	13	3	44.5	32.9	0	0	24
Guatemala	94.0844	81.1689	80.878	17	30.4	15.2	0	0	20
Guinea	70.9625	9.57786	18.9625	17	33.1	17.3	0	0	94
Guinea-Bissau	60.5408	8.87805	21.0765	17	26.2	41.9	0	0	66
Haiti	62.6811	11.6529	17.0765	17	40.3	4.6	0	0	34
India	87.8667	22.0469	31	42	26	13	0	0	53
Indonesia	80.3152	22.5591	52.1595	17	34.7	33	0	0	86
Iraq	79.3827	76.102	72.6939	17	30.7	82	0	0	0
Kenya	58.8968	18.7842	30.9719	17	29.2	22	0	0	27
Laos	56.8724	19.5918	53	17	30.7	52.1	0	0	69
Lesotho	85	19	12	17	41.9	27.2	0	0	38
Liberia	68	2	17	17	53.1	48.7	0	0	85
Madagascar	41.2	7	11.4	4	12.4	20	0	0	97
Malawi	80.4409	7	56.2064	17	63.1	29.5	0	0	95
Mali	55.7842	11.6248	36.3752	17	14	7	0	0	97
Mauritania	49	22	26	17	22.2	24	0	0	87
Mexico	94.2158	87.3752	84.9625	17	4.4	15	0	0	63
Morocco	81.2	57.9437	69.0667	17	22.9	17.3	0	0	43
Mozambique	47.102	8.05102	16.6429	17	48.5	15.1	0	0	83
Myanmar	71.1667	6.16667	81	17	44.9	18.4	0	0	94
Nepal	92.1782	18.6717	31.8499	17	29.3	25.1	0	0	93
Niger	47.6154	7.02814	9.20638	17	17.6	9	0	0	92
Nigeria	58.3189	6.37523	31.6154	17	18.2	46.4	0	0	74
Pakistan	89.8124	33.197	45	17	41.1	50.3	0	0	97
Peru	82.0938	70.1313	68.2064	14	28.1	28	0	0	0
Philippines	91.1126	47.9343	76.2158	17	42.4	36	0	0	86
Papua New Guinea	39.8724	9.64286	45.2041	17	30	30	0	0	7
Rwanda	65.3471	3.69043	54.0281	17	21.3	12.8	0	0	76
Senegal	69.0375	38.1595	51.0094	23	15	20.3	0	0	90
Sierra Leone	49.2041	6	12.8469	17	51.5	45	0	0	12
Somalia	30	19.4082	23	17	9.1	32.4	0	0	100
South Africa	90.7449	66.6684	76.6939	17	40	32.4	0	0	39
Sudan	57.3752	28	33.9812	17	58.3	45	0	0	67
Swaziland	69	31.5153	54.6173	17	85.5	24	0	0	44
Tajikistan	69.5663	40	93.949	17	48.4	40.6	0	0	na
Tanzania	53.8218	8.15947	24	13	53.9	22	0	0	93
Togo	59.9062	5.70919	12	17	11.1	25.6	0	0	64
Turkmenistan	71	45	95	17	46.7	50	0	0	0
Uganda	64	3	47	14	39.6	47.2	0	0	67
Yemen	61.9235	28.3571	51.8968	17	32.7	37.9	0	0	47
Zambia	59.6717	13.576	49	17	59.9	14	0	0	96
Zimbabwe	82.2251	36.4597	44.1595	17	5.6	7.9	0	0	20
1. Data from JMP 2010
2. Used piped water values from the JMP 2010 report
3. Estimates based on work Curtis et al. Curtis VA, Danquah LO, Aunger RV. Planned, motivated and habitual hygiene behaviour: an eleven country review. Health Education Review 2009; 24: 655-673.
4. Most recent DHS/MICS. Defined as percent of children with diarrhea in the past 2 weeks who were treated with ORS or prepackaged ORS solutions.
5. Most recent DHS/MICS. Assumed to be the same as percent of children with symptoms suggestive of pneumonia treated with an antibiotic.
6. Most recent DHS/MICS. Defined as percent of children with diarrhea in the past 2 weeks treated with zinc. If this data was not collected in the Survey, 0 was the default value.
7. Estimates from WHO/UNICEF estimates of national immunization coverage. 2010 3/19/2010; Available from: http://www.who.int/immunization_monitoring/routine/immunization_coverage/en/index4.html.
8. UNICEF 2008 value or most recent. Countries listed as na are considered not to be Vitamin A deficient according to the Lancet Nutrition series and were excluded from the analysis.
